# Supplementary material for: Regulation of intestinal stem cell activity by a mitotic cell cycle regulator Polo in Drosophila
Source: G3 (Bethesda). 2023 Jun 1;13(6):jkad084. doi: 10.1093/g3journal/jkad084 (PMC10234410; doi:10.1093/g3journal/jkad084)
Supplement: jkad084_Supplementary_Data [file jkad084_supplementary_data.zip › Table_S1_G3-2023-404082.xlsx]

## Sheet: table 1
REAGENT or RESOURCE	SOURCE	IDENTIFIER
Antibodies			Dilution ratio
Rabbit anti-phospho Histone H3 (Ser 10)	Sigma	Cat#06570	1/1000
Rabbit anti-Pdm1	Gift from Xiaohang Yang, Shanxi University of Chinese Medicine, China		1/1000
Mouse anti-β-Galactosidase	Promega	Cat#Z3783	1/1000
Rabbit anti-Cleaved Caspase-3	Cell Signaling	Cat#9661S	1/500
Mouse anti-Plk1 (phospho T210)	Abcam	Cat#ab39068	1/200
Rabbit anti-HA	BBI	Cat#D110004	1/1000
Mouse anti-GFP	ABclonal	Cat#AE012	1/500
Mouse anti-β-tubulin	DSHB	Cat#E7-S	1/100
Alexa Fluor 488/594-conjugated Goat Anti Rabbit IgG	Invitrogen	Cat#R37116/7	1/1000
Alexa Fluor 488/594-conjugated Goat Anti Mouse IgG	Invitrogen	Cat#R37120/1	1/1000
Fly lines and husbandry
w1118
esgts: esg-Gal4, UAS-GFP, tub-Gal80ts (Ⅱ)	(Micchelli and Perrimon, 2006)
Su(H)GBEts: Su(H)GBE-Gal4, UAS-GFP, tub-Gal80ts/Cyo	(Zeng et al., 2010)
ISCts: esg-Gal4, UAS-eYFP; Su(H)-Gal80, tub-Gal80ts/TM3 sb	(Wang et al., 2014)
esgReDDM: esg-Gal4, UAS-CD8::GFP/cyo; tub-Gal8ts, UAS-H2B::RFP/TM2	(Antonello et al., 2015)
y, hs-Flp, tub-Gal4, UAS-nls GFP;; tub-Gal80, FRT80B/TM6B	Gift from Lei Pan, IPS. CAS, China
Dlts: Dl-Gal4, tub-Gal80ts/TM6B	Gift from Lei Pan, IPS. CAS, China
polo1/TM3 sb	Bloomington Drosophila Stock Center	BDSC 546
UAS-polo-IR (Ⅲ)	Bloomington Drosophila Stock Center	BDSC 33042
UAS-poloT182D (Ⅲ)	Bloomington Drosophila Stock Center	BDSC 8434
UAS-polo.ORF.3×HA (Ⅲ)	Fly ORF	FlyORF: F001229
Polo-GFP/TM3 ser. sb	Bloomington Drosophila Stock Center	BDSC 61552
Sox21a6 (Ⅲ)	Gift from Zongzhao Zhai, Hunan Normal University, China
UAS-Sox21a (Ⅱ)	Gift from Zongzhao Zhai, Hunan Normal University, China
UASt-NLS-GFP-E2F1,UASt-NLS-RFP-CycB (Ⅱ)	Bloomington Drosophila Stock Center	BDSC 55121
UAS-p35 (Ⅱ)	Gift from Lei Xue, Tongji University, China					N
hid-LacZ/TM6B	This paper
Dl-LacZ/TM3	Gift from Lei Pan, IPS. CAS, China
Su(H)GBE-LacZ (Ⅲ)	This paper
FRT80B (Ⅲ)	Gift from Lei Pan, IPS. CAS, China
UAS-fzy-IR (Ⅲ)	Vienna Stock center	VDRC 44834
