# Supplementary material for: Regulation of intestinal stem cell activity by a mitotic cell cycle regulator Polo in Drosophila
Source: G3 (Bethesda). 2023 Jun 1;13(6):jkad084. doi: 10.1093/g3journal/jkad084 (PMC10234410; doi:10.1093/g3journal/jkad084)
Supplement: jkad084_Supplementary_Data [file jkad084_supplementary_data.zip › Table_S2_G3-2023-404082.xlsx]

## Sheet: Sheet1
Primers for EMSA
pet28b F	ATCCGGATATAGTTCCTCCT
pet28b R	CTCGATCCCGCGAAATTAAT
Sox21a F	ATGACGAGCATCTCGGCCCT
Sox21a R	TCAAATGATGTTTGGCGGAC
Sox21aHMG-BD F	AATTCGAATACTGGAAGCCA
Sox21aHMG-BD R	ACCACCACCTGGCACCGGTG
pet28b (Sox21aHMG-BD) F	AGCAAATGGGTCGGGATCCGATGAATTCGAATACTGGAAG
pet28b (Sox21aHMG-BD) R	TTGTCGACGGAGCTCGAATTACCACCACCTGGCACCGGTG
Probe 2-4 F	TGCGCAGAGCAATAGGAAAA
Probe 2-4 R	AATGCACGAAAACCAAGCAC
Cy5-labed probe 2-4 F	AGTCAGTAGAGATAAGTGCGCAGAGCAATAGGAAAA
Cy5-labed probe 2-4 R	AGTCAGTAGAGATAAGAATGCACGAAAACCAAGCAC
Primers for Luciferase assays
pGL3 F	CGCTCTCCATCAAAACAAAA
pGL3 R	GCCGGGCCTTTCTTTATGTT
pjet F	CGACTCACTATAGGGAGAGCGGC
pjet R	AAGAACATCGATTTTCCATGGCAG
GFP F	ATGGTGAGCAAGGGCGAGGA
GFP R	TTACTTGTACAGCTCGTCCA
pAc (Sox21a) F	GAGACCCCGGATCGGGGTACATGACGAGCATCTCGGCCCT
pAc (Sox21a) R	CCACCACACTGGACTAGTAGAATGATGTTTGGCGGACTGG
pAc (GFP) F	GGTACCATGGTGAGCAAGGGCGAGGAGCTGTT
pAc (GFP) R	GAATTCCTATTACTTGTACAGCTCGTCCATGCCGAG
pGL3 (Polo promoter) F	ATGACAAGCAATGGGATCCATTAAAAGCATCTACAGATAC
pGL3 (Polo promoter) R	ACAAAAGCTGGAGCTCCACCCTTGCTCTCCTTTCTTCTTT
pGL3(Polo promoter 2-1) F	ATTTCTCTATCGATAGGTACCTTGTAAGGAGTAATCCCAG
pGL3(Polo promoter 2-1) R	ACTTAGATCGCAGATCTCGAAGAAAAAATAATGTGTTTAC
pGL3(Polo promoter 2-2) F	ATTTCTCTATCGATAGGTACAATCTGGGGATTATTTAATA
pGL3(Polo promoter 2-2) F	ACTTAGATCGCAGATCTCGAGAATTGCTGCAAACGTTTTC
pGL3(Polo promoter 2-3) F	ATTTCTCTATCGATAGGTACGCAATTACAAGGTGGCAGTA
pGL3(Polo promoter 2-3) R	ACTTAGATCGCAGATCTCGAACTGGCGTTTACTCTGTTCG
pGL3(Polo promoter 2-4) F	ATTTCTCTATCGATAGGTACGAGCAATAGGAAAAAATATT
pGL3(Polo promoter 2-4) R	ACTTAGATCGCAGATCTCGACGAAAACCAAGCACAAAGCG
pGL3(Polo promoter 2-5) F	ATTTCTCTATCGATAGGTACTAAAAAATCGAACGGTTTCG
pGL3(Polo promoter 2-5) F	ACTTAGATCGCAGATCTCGACTTGCTCTCCTTTCTTCTTT
Seq PAC F	GCTGATAAGGTTTTAGCGCT
Seq PAC R	TCAGGCCTTAGAAGGCACAGT
Primers for qRT-PCR
RpL32 qpcr F	AAGCACTTCATCCGCCACC
RpL32 qpcr R	GCGACGCACTCTGTTGT
polo qpcr F	CTTGCCCAGCTCTTGTCTGA
polo qpcr R	ATTGGCCTTGAGGAAGGTCG
