# Supplementary material for: Regulation of intestinal stem cell activity by a mitotic cell cycle regulator Polo in Drosophila
Source: G3 (Bethesda). 2023 Jun 1;13(6):jkad084. doi: 10.1093/g3journal/jkad084 (PMC10234410; doi:10.1093/g3journal/jkad084)
Supplement: jkad084_Supplementary_Data [file jkad084_supplementary_data.zip › Table_S3_G3-2023-404082.xlsx]

## Sheet: Sheet1
Sequence of Sox21aHMG-BD
AATTCGAATACTGGAAGCCATCACAACAGCCACGACCACATTAAGCGACCAATGAACGCTTTCATGGTCTGGTCGCGGGGGCAGCGTCGCAAAATGGCCCAGGACAATCCAAAAATGCACAATTCTGAAATATCAAAACGCCTGGGCGCCGAGTGGAAATTACTCACCGAAGGACAGAAGCGTCCATTCATCGACGAGGCAAAACGATTGCGGGCTCTGCACATGAAAGAACATCCCGACTACAAGTATCGACCACGTCGCAAGCCCAAGACGCTCAACAAGTCACCGGTGCCAGGTGGTGGT
Sequence of F2-4 probe
TGCGCAGAGCAATAGGAAAAAATATTGCGCTCAATTCGAACAGAGTAAACGCCAGTAGGTAAATTCAAAAGGGTAACGGCCATAGAATTTGTTGTTCAACACTCAACAAAATACCGCGATACATACCAGAAAGTGTGCGATAGCCAGCGAAACGGGCACACCAATTCAGCTGACGCTTCACGTCCAATTCATTTTGGCATTTAAAAAATCGAACGGTTTCGGCGCGTTCTCCGCTTTGTGCTTGGTTTTCGTGCATT
Sequence of F2-4-3 probe
GAATTTGTTGTTCAACACTCAACAAAATACCGCGATACATACCAGAAAGTGTGCGATAGC
Sequence of the mutant probe
GAACGCACGAGCAGACACTCAACAAAATACCGCGATACATACCAGAAAGTGTGCGATAGC
